# Supplementary material for: Effect of Reinforcements and 3-D Printing Parameters on the Microstructure and Mechanical Properties of Acrylonitrile Butadiene Styrene (ABS) Polymer Composites
Source: Polymers (Basel). 2022 May 21;14(10):2105. doi: 10.3390/polym14102105 (PMC9145829; doi:10.3390/polym14102105)
Supplement: Supplementary file 1 [file polymers-14-02105-s001.zip]

Archive with 1 entries (1 files):
- polymers-1702267-supplementary.pdf
